# Supplementary material for: Beyond labs: unveiling dynamics of dental students’ transition from pre-clinical to clinical training in a Saudi dental school
Source: PeerJ. 2024 Sep 10;12:e18019. doi: 10.7717/peerj.18019 (PMC11397122; doi:10.7717/peerj.18019)
Supplement: Supplemental Information 2 [file peerj-12-18019-s002.xlsx]

## Sheet: Form responses 1
Timestamp	Year	[Orientation should be given to all dentistry Students starting the clinics]	[The first few weeks of clinical work were better than expected]	[Working with my fellow student was easy]	[needed time to adjust to the new environment]	[This was the first time I experienced what it is like to work as a dentist]	[I experienced a great deal of stress]	[The first few weeks working in the clinics were difficult for me]	[l experienced an abrupt transition from preclinical to clinical training]	[The clinical staff provided sufficient support]	[The transition from preclinical to clinical training was smooth]	[I felt prepared for the clinical training]	[I was very uncertain at the beginning of the clinical placements]	[I felt prepared for clinical training]	[The workload during the clinics is heavy]	[There is a significant difference between my workload before and after the transition into the clinical training]	[Clinical workload is tiring]	[Clinical work hours are very long]	[It was difficult getting used to the work routine]	[I get sufficient time to study during my clinical rotations]	[Contact with real patients is easy for me]	[Contact with real patients stimulates me to study]	[My first contact with real patients was during the first semester of third year]	[I would have liked real patient contact earlier in the dental program]	[I feel patients feel uncomfortable when they are examined by a student]	[I feel uncomfortable when I examine a patient]	[I can perform dental examination ( extra and intra oral)]	[Clinical faculty supervises while I examine the patient]	[I can take history of the patient]	[I can do an oral health assessment]	[I can communicate comfortably with the patient]	[I can apply knowledge in practice]	[The knowledge acquired during preclinical training is applied in the clinical phase]	[I feel there are gaps in my knowledge]	[I have sufficient basic science knowledge]	[I am prepared to perform clinical skills]	[The knowledge required in clinical practice is different from my theoretical knowledge]	[I have sufficient clinical science knowledge]	[I have sufficient behavioral science knowledge]	[The level of my knowledge is sufficient]	[I felt prepared for clinical skill performance]	[There is a lot of learning from chairside teaching]	[The knowledge acquired in clinical is easier to remember]	[Clinical faculty are good teachers]	[I am able to judge my own progress]	[Study primarily to pass tests and examinations]	[What I study depends on the problems I face during my clinical exposure]	[Problem based learning ( PBL ) provided good preparation for clinical practice]	[I study more after starting my clinical training]
2022-09-28 18:06:33	1	5	2	4	4	4	5	4	4	3	3	3	4	3	4	4	4	4	4	2	2	2	4	2	4	2	4	3	5	4	4	4	3	4	4	4	2	3	3	4	3	4	5	4	4	2	3	2	4
2022-10-02 14:42:24	1	5	5	3	5	5	3	2	1	4	5	5	1	5	3	3	2	1	1	3	3	4	5	3	4	1	5	5	5	5	5	5	5	2	5	5	2	5	5	5	5	5	5	5	5	5	3	4	5
2022-10-02 15:09:50	1	5	2	5	5	5	5	5	5	4	2	3	5	3	5	4	5	3	3	3	4	4	4	4	5	4	4	2	4	5	5	4	2	4	3	5	5	3	4	3	4	4	4	4	4	4	4	4	4
2022-10-02 15:12:12	1	4	4	4	4	4	4	4	4	4	4	4	4	4	4	4	4	4	4	4	4	4	4	4	4	4	4	4	4	4	4	4	4	4	4	4	4	4	4	4	4	4	4	4	4	4	4	4	4
2022-10-02 15:31:30	1	4	4	5	5	5	2	5	2	5	5	4	4	4	4	3	3	2	2	4	4	4	5	3	4	1	4	3	4	4	4	4	3	5	3	4	5	3	3	3	3	4	5	5	3	2	4	4	4
2022-10-02 15:45:15	1	4	4	4	3	4	4	2	4	4	4	2	2	4	3	4		3	3	3	2	3	4	4	2	2	4	4	4	4	4	4	3	2	4	4	3	4	4	4	3	3	3	3	3	3	3	3	3
2022-10-02 16:14:31	1	4	5	4	5	2	5	4	4	2	5	5	1	5	5	4	4	1	2	2	5	5	5	5	1	1		5	5	5	5	5	5	2	5	5	2	5	5	5	5	3	5	4	5	5	2	3	3
2022-10-02 16:56:20	1	5	4	4	4	3	4	5	3	5	4	4	3	4	4	4	4	2	4	3	4	4	4	4	1	1	4	3	5	5	5	5	5	2	3	4	1	3	3	3	3	5	5	4	4	2	3	3	3
2022-10-02 20:51:40	1	5	5	5	5	5	5	5	5	5	5	5	5	5	5	5	5	5	5	5	5	5	5	5	5	5	5	5	5	5	5	5	5	5	5	5	5	5	5	5	5	5	5	5	5	5	5	5	5
2022-10-02 21:37:48	1	5	2	2	4	2	5	5	4	3	2	3	3	3	2	4	4	3	4	2	4	3	4	2	2	2	4	2	4	4	4	4	3	5	2	4	5	2	4	3	4	4	4	2	4	3	2	2	2
2022-10-04 19:30:25	1	5	4	5	3	5	5	3	5	5	3	3	5	5	4	3	4	4	3	4	4	4	3	4	5	4	4	5	4	5	4	4	4	3	3	4	4	4	4	4	4	4	4	4	4	4	4	4	4
2022-10-04 19:37:41	1	5	3	4	5	5	5	3	4	5	5	5	4	5	4	5	4	4	2	3	5	5	5	4	5	1	4	4	5	4	5	5	4	2	4	5	2	4	5	4	5	5	5	5	5	5	5	5	5
2022-10-04 19:38:28	1	5	4	4	4	5	5	4	2	5	4	4	3	4	4	4	4	3	2	4	4	4	4	3	2	2	4	4	4	4	4	4	4	3	4	4	2	3	4	2	4	4	4	4	4	4	4	3	3
2022-10-06 01:59:09	2	5	3	4	2	5	4	3	4	3	2	2	5	1	2	3	3	3	3	3	2	5	4	5	4	2	3	3	4	4	4	4	3	5	4	4	5	4	5	5	3	3	4	4	5	3	5	1	4
2022-10-07 13:13:04	1	5	3	3	5	5	5	5	5	5	5	5	5	4	3	5	3	1	3	5	3	5	5	5	5	4	5	1	5	5	5	5	5	3	5	5	5	5	4	5	5	3	5	3	5	5	5	3	5
2022-10-07 13:32:53	1	4	5	5	4	5	4	3	4	5	2	5	2	5	4	4	3	2	4	2	5	5	5	4	2	2	5	4	5	4	5	4	4	4	4	4	4	4	4	4	4	4	4	4	5	5	4	4	4
2022-10-07 13:54:09	1	5	4	5	5	5	4	4	4	4	4	4	5	4	5	5	5	4	4	3	5	5	5	5	4	2	4	4	5	5	5	5	4	3	4	4	4	4	5	4	4	5	5	4	4	3	3	1	1
2022-10-07 14:23:02	1	5	5	5	4	5	4	1	5	4	5	5	3	5	3	4	3	2	2	3	4	4	4	3	2	1	4	4	5	4	5	5	4	3	4	5	4	4	4	4	5	4	5	5	4	4	4	3	3
2022-10-07 16:51:07	1	5	5	5	5	5	4	3	4	1	3	2	3	2	5	5	3	1	3	1	5	3	5	1	1	1	2	3	5	2	5	5	5	5	1	3	3	3	3	2	2	5	3	5	5	5	1	5	1
2022-10-20 21:07:54	2	5	4	5	4	5	5	5	4	5	4	4	4	3	5	4	5	4	5	3	4	4	4	4	4	3	3	5	4	3	4	5	4	4	4	4	5	4	4	3	4	4	5	5	4	4	4	4	4
2022-10-20 21:12:21	2	5	5	5	4	5	3	2	5	4	4	5	3	4	2	5	3	4	3	4	3	3	5	5	3	1	5	4	5	5	5	5	4	1	4	5	3	4	5	4	4	4	3	5	3	2	3	2	4
2022-10-21 05:52:18	1	5	5	5	4	5	4	3	3	3	3	2	3	2	4	2	3	2	4	5	5	5	5	5	4	2	5	5	5	5	5	4	4	4	5	4	5	4	4	3	4	5	4	4	4	5	3	3	2
2022-10-21 05:56:06	2	4	2	3	4	3	4	4	3		3	2	3	2	5	5	5	5	4	2	5	5	5	5	5	4	5	5	5	5	5	4	4	4	5	4	5	4	4	3	4	5	4	4	4	5	3	3	2
2022-10-21 06:01:03	1	5	2	2	3	4	5	5	5	2	1	1	5	1	5	5	5	5	5	1	2	2	5	3	5	4	3	2	3	4	4	4	4	3	3	2	5	3	3	3	3	4	2	2	2	2	3	4	4
2022-10-21 06:04:01	1	5	3	5	3	1	5	1	3		5	1	1	1		3	5		1	1	5	5	5	5	1	1	5	5	5	5	5	5	5	5	3	3	3	4	3	4	1	5	5	5	2	5	4	5	3
2022-10-21 06:07:37	1	4	5	5	5	4	5	3	4	5	3	5	2	3	3	4	4	5	4	2	4	3	4	3	3	2	4	3	3	4	5	4	5	4	4	4	4	4	3	3	4	4	4	4	3	4	4	2	3
2022-10-21 06:10:57	1	4	1		3	3	5	5	5	3	3	2	4	3	5	4	4	3	2	3	5	4	4	3	2	3	5	5	5	5	5	5	3	3	4	5	4	3	2	3	5	5	4	5	2	5	4	1	4
2022-10-21 06:17:30	2	5	4	4	5	5	4	5	5	4	3	3	5	3	4	4	3	3	4	2	3	4	5	5	1	4	4	4	4	3	4	4	4	5	4	4	3	3	3	3	3	4	5	3	3	5	4	5	3
2022-10-21 06:20:36	2	4	5	4	4	2	4	3	3	4	3	3	5	4	3	4	3	4	3	4	4	3	2	2	4	4	5	5	5	4	4	5	4	3	4	5	4	4	5	4	5	5	4	5	3	4	4	4	5
2022-10-21 14:22:12	2	5	2	4	5	5	5	4	4	3	4	5	4	4	5	5	4	5	3	4	3	5	5	5	4	4	4	4	4	1	5	4	3	5	4	4	3	3	3	3	3	3	5	5	2	5	4	1	4
2022-10-21 14:25:37	2	5	1	2	5	5	5	5	5	3	3	3	3	5	4	5	5	5	5	5	1	2	4	3	2	2	3	3	5	4	5	5	5	4	3	3	3	3	3	3	3	3	5	5	5	5	5	3	4
2022-10-21 14:28:31	2	5	4	5	5	5	3	4	2	5	4	4	4	5	4	5	4	4	3	4	3	4	5	3	3	2	4	4	5	5	5	5	5	4	4	4	3	4	5	3	5	5	5	5	5	3	4	1	2
2022-10-21 14:30:42	2	5	4	5	4	5	5	5	5	5	5	5	5	5	5	5	5	5	5	5	5	5		5	5	5	5	5	5	5	5		5	5		5	5	5	5	5	5	5	5	5	5	5	5	5	5
2022-10-21 14:33:52	2	5	4	5	4	5	3	3	4	2	4	3	5	2	4	3	3	5	3	5	3	4	2	4	4	3	4	3	4	2	5	2	4	3	5	3	2	4	3	4	2	2	4	3	5	2	4	2	2
2022-10-21 14:36:28	2	5	3	5	4	5	3	4	3	5	5	5	3	5	4	4	3	3	4	3	5	3	5	3	4	2	4	5	5	5	5	5	3	4	4	5	5	5	5	5	5	5	5	5	5	4	3	3	4
2022-10-21 14:38:59	1	5	5	5	4	5	5	4	5	4	5	5	5	5	4	5	4	5	5	5	5	5	4	5	4	5	5	4	5	5	5	5	5	4	5	5	4	5	5	4	5	5	5	4	5	5	4	5	5
2022-10-21 14:42:13	1	4	5	4	5	5	4	4	4	4	4	4		5	4	4	4	4	4	4	4	5	4	5	4	5	4	4	5	4	4	4	4	4	5	5	5	5	5	4	5	5	4	4	4	4	4	5	5
2022-10-22 05:04:46	1	4	4	3	4	3	4	4	3	4	3	4	3	4	3	3	1	2	2	2	4	5	4	4	5	5	5	5	4	4	4	3	5	4	5	4	4	4	4	5	5	4	4	4	5	5	4	4	5
2022-10-22 05:06:10	1	4	5	4	4	3	3	3	4	5	4	4	4	5	3	4	4	3	4	5	4	5	4	5	4	4	3	3		4	3	5	3	5	4	4	4	4	5	4	4	4	4	5	4	4	5	4	5
2022-10-22 05:08:15	2	4	4	5	3	4	5	4	3	5	3	5	4	5	4	4	5	5	4	5	4	5	4	5	4	3	4	3	4	5	4	3	4	5	3	5	5	5	5	5	5	4	4	5	5	5	4	4	5
2022-10-22 05:14:11	1	4	3	4	3	3	3	3	4	4	3	4	5	5	5	4	4	3	5	4	4	4	4	5	5	4	4	5	4	4	4	4	5	5	4	3	3	3	3	3	3	4	4	4	4	4	4	4	3
2022-10-22 07:34:37	1	4	4	4	5	3	3	4	4	3	4	4	4	5	3	4	3	2	5	3	2	3	2	3	3	3	3	3	3	3	4	4	4	4	4	4	4	4	4	4	3	3	3	4	4	4	4	4	4
2022-10-23 22:25:06	2	4	4	5	4	4	5	4	5	4	5	4	4	4	4	4	4	4	5	4	4	4	3	3	3	3	4	3	3	3	3	4	4	3	3	4	3	3	4	3	4	3	4	3	3	4	4	4	4
2022-10-23 22:26:49	2	4	4	4	4	4	5	4	4	4	5	4	4	5	4	3	3	3	4	4	4	4	4	5	4	3	4	4	3	3	4	3	4	3	4	5	4	4	4	4	4	4	3	4	4	3	4	3	4
2022-10-23 22:28:17	2	4	4	4	5	3	4	5	3	4	5	3	5	4	3	3	2	2	2	3	4	3	4	2	2	2	5	4	3	1	2	2	2	3	3	3	3	3	3	2	2	4	5	4	5	4	4	4	5
2022-10-23 22:29:29	2	4	5	4	5	4	4	5	4	4	5	4	4	5	4	5	4		5	4	4	5	4	4	5	4	4	4	3	4	3	3	4	3	3	4	4	3	3	5	5	4	3	4	5	4	3	3	4
2022-10-23 22:30:27	2	4	4	5	4	4	5	4	4	4	5	4	3	4	4	3	3	4	5	3	4	4	3	5	4	3	4	3	3	5	3	5	3	3	5	3	3	5	3	5	3	4	3	5	3	4	5	3	4
2022-10-23 22:31:09	2	5	3	4	5	5	5	5	5	2	3	4	5	4	5	5	5	5	3	3	2	5	5	3	4	3	3	4	4	4	3	5	5	4	4	3	4	4	3	3	3	5	5	4	4	5	3	3	4
2022-10-23 22:31:39	2	4	5	4	4	5	4	4	5	4	4	5	4	5	4	3	4	5	4	3	4	4	3	5	4	3	4	3	5	3	3	5	3	4	5	3	4	5	3	5	4	4	4	5	5	5	4	3	4
2022-10-23 22:33:20	1	4	4	3	4	5	3	4	5	3	4	5	4	5	3	4	5	4	3	4	4	4	3	3	4	5	4	3	4	5	3	4	5	3	4	5	3	4	4	3	4	4	3	4	3	4	3	4	4
2022-10-23 22:35:23	1	4	4	4	4	5	3	4	3	4	4	3	5	4	4	3	4	5	4	3	4	3	5	4	4	5	4	4	4	3	4	4	4	4	3	5	5	4	5	4	4	5	4	4	5	4	4	4	5
2022-10-23 22:36:23	1	5	4	3	4	4	4	3	4	4	3	4	4	4	4	3	4	4	4	4	5	4	3	4	4	4	5	4	4	5	4	4	4	3	5	4	4	5	4	5	4	5	4	3	4	4	4	5	4
2022-10-23 22:36:43	2	5	4	5	5	4	5	5	3	3	5	5	5	5	4	5	4	3	5	3	4	5	5	5	3	3	3	4	4	4	3	4	4	5	3	4	5	4	4	4	5	5	5	5	5	5	3	4	5
2022-10-23 22:37:23	1	5	4	4	5	4	5	4	4	5	4	3	4	4	5	4	4	3	4	4	5	4	3	3	4	5	5	4	4	3	5	5	5	4	3	4	5	4	3	4		4	4	5	4	4	4	4	4
2022-10-23 22:38:17	1	5	4	5	4	5	4	3	3	4	4	4	4	5	4	4	4	3	4	5	4	5	4	4	5	4	4	4	4	5	5	4	4	5	4	4	5	4	4	3	5	4	3	4	4	5	4	5	4
2022-10-24 19:44:34	2	5	5	3	4	4	4	4	4	4	4	5	5	5	4	4	4	3	4	2	4	4	4	4	3	3	4	4	4	4	4	4	5	5	5	5	4	4	4	4	4	5	5	5	4	4	4	4	4
2022-10-24 19:49:16	2	5	5	4	4	4	3	3	4	3	4	4	4	4	5	5	5	5	5	3	4	4	4	4	3	3	4	4	4	4	5		4	4	4	4	4	4	4	4	4	5	4	4	4	4	4	4	4
2022-10-25 03:51:40	1	5	4	4	5	5	4	3	4	5	5	4	4	4	5	4	3	4	5	4	3	4	4	4	5	5	5	4	4	3	3	3	3	4	4	4	5	4	2	3	4	5	4	3	4	5	5	5	5
2022-10-25 04:07:01	1	5	4	3	3	4	4	4	3	2	3	4	5	5	5	4	3	4	3	4	5	4	3	2	3	4	5	4	3	4	5	4	4	4	3	3	2	5	3	5	3	5	4	3	5	3	5	3	5
2022-10-25 04:08:53	1	5	3	4	2	3	5	4	5	4	5	3	5	4	3	4	4	3	5	4	5	4	4	5	4	3	3	3	4	4	5	5	4	4	5	5	4	4	4	4	4	5	5	3	3	3	3	4	5
2022-10-25 04:11:28	1	3	2	2	3	4	4	5	4	3	5	4	5	4	5	4	4	4	4	4	5	5	5	5	5	5	4	4	4	5	4	4	5	5	4	3	4	4	4	4	5	5	5	4	4	4	4	5	4
2022-10-26 02:46:29	1	5	4	4	5	5	4	4	4	3	3	2	5	2	3	3	3	2	5	4	5	4	4	3	5	4	2	2	3	3	3	4	5	5	4	3	3	5	4	2	5	2	3	5	4	2	4	5	4
2022-10-26 02:49:31	2	5	3	2	5	4	3	5	3	5	3	5	3	4	2	5	3	5	3	5	5	3	2	5	3	5	3	5	3	2	4	5	4	3	5	3	5	3	3	4	4	1	2	3	4	5	5	3	5
2022-10-26 02:53:09	2	5	5	4	4	5	3	4	4	3	5	5	3	3	1	1	3	4	4	4	4	4	3	4	4	4	5	4	3	3	4	5	4	3	4	4	5	4	3	3	3	5	4	3	4	3	4	4	3
2022-10-27 14:37:30	1	4	4	5	5	4	3	4	5	2	3	4	3	3	4	5	3	5	3	4	5	4	5	5	5	5	5	4	5	5	5	5	5	3	5	5	3	3	4	3	3	4	5	3	4	1	3	4	4
2022-10-27 14:39:44	1	4	4	4	3	3	4	4	5	5	5	3	3	3	5	5	5	5	5	5	4	4	4	3	3	3	4	4	4	4	4	4	4	3	3	4	4	4	4	4	4	5	5	5	3	3	4	3	3
2022-10-27 14:42:26	1	5	3	4	4	4	4	4	4	2	3	3	3	3	4	4	5	3	3	3	4	4	4	3	3	3	4	4	3	3	3	3	4	5	4	3	4	4	4	3	4	5	5	5	4	3	4	3	5
2022-10-27 14:44:53	1	5	4	4	5	5	4	5	5	5	3	2			5	5	5	5	4	3	4	5	5	4	2	1	4	3	5	4	5	5	5	2	4	4	3	4	4	4	4	5	5	3	4	5	5	4	4
2022-10-27 14:52:03	1	4	4	4	5	5	4	2	4	5	3	3	3	3	5	5	5	3	5	3	4	5	5	2	3	1	5	4	5	5	5	5	5	3	5	5	2	3	4	3	3	4	5	5	3	1	3	4	4
2022-10-27 14:59:06	2	4	3	5	4	3	5	5	3	2	3	5	2	5	2	3	1	4	5	3	5	5	3	4	5	3	2	2	3	4	5	5	4	5	4	5	4	5	3	3	4	3	3	4	4	5	3	3	3
2022-10-27 15:03:23	2	5	3	5	2	1	2	3	4	5	3	1	2	3	5	4	3	2	1	2	5	3	2	3	5	2	5	4	3	2	3	3	3	4	5	5	4	5	4	3	5	5	4	4	5	3	5	3	4
[truncated: 3 more columns]
